# Supplementary material for: Antiviral Activity of Haematococcus pluvialis Algae Extract Is Not Exclusively Due to Astaxanthin
Source: Pathogens. 2025 Aug 7;14(8):791. doi: 10.3390/pathogens14080791 (PMC12389742; doi:10.3390/pathogens14080791)
Supplement: Supplementary file 1 [file pathogens-14-00791-s001.zip]

Archive with 3 entries (3 files):
- pathogens-3787941 Suppl Material Figure S1.pdf
- pathogens-3787941 Suppl Material S2.pdf
- pathogens-3787941 Suppl Material S3.pdf
